# Supplementary material for: Multi-level Modeling of Light-Induced Stomatal Opening Offers New Insights into Its Regulation by Drought
Source: PLoS Comput Biol. 2014 Nov 13;10(11):e1003930. doi: 10.1371/journal.pcbi.1003930 (PMC4230748; doi:10.1371/journal.pcbi.1003930)
Supplement: Table S2 — The effect of single edge removal on strongly connected component 1 (SCC1). (XLSX) [file pcbi.1003930.s002.xlsx]

## Sheet: Sheet1
	Table S2. The effect of single edge removal on strongly connected component 1 (SCC1)
	SCC1, of 31 nodes, is the largest strongly connected component (SCC) in the network (see Figure 2 in the main text). If an edge is removed from SCC1, it can lose the property of being strongly connected and disintegrate into smaller strongly connected subgraphs, or sub-SCC's. Shown below is a compilation of the edges in SCC1, grouped by the number of nodes left in the largest remaining sub-SCC wh…
number of instances	list of single edges	number of nodes left in the largest remaining SCC when the edge is removed	node loss as a percentage (original number of nodes in SCC1 used as 100%)
26	ROS→CaIC, NO→CaR, NIA1→NO, [Ca2+]c─●H+-ATPasecomplex, H+-ATPase→H+-ATPasecomplex, [Ca2+]c→PMV, H+-ATPasecomplex─●PMV, KEV→PMV, [Ca2+]c─●Kin, PMV─●Kin, NO─●Kout, PMV→Kout, ROS─●Kout, H+-ATPasecomplex→[K+]c, KEV→[K+]c, [K+]v→[K+]c, [Ca2+]c→KEV, [K+]v→KEV, PMV→[malate2-]a, AnionCh→[malate2-]a, PMV─●[malate2-]c, [K+]c→[malate2-]c, [malate2-]a→[malate2-]c, AnionCh─●[malate2-]c, PA→AtrbohD/F, [Ca2+]c→A…	31	0
19	[Ca2+]c→PLC, PLC→CaR, NIA1→Nitrite, Nitrite→NO, Ca-ATPase─●[Ca2+]c, [Ca2+]c→Ca-ATPase, [malate2-]a→AtABCB14, H+-ATPase→14-3-3 proteinH-ATPase, 14-3-3 proteinH-ATPase→H+-ATPasecomplex, Kin→[K+]c, Kout─●[K+]c, [K+]c→[K+]v, [malate2-]c→starch, H+-ATPasecomplex→PEPC, starch→[malate2-]c, PEPC→[malate2-]c, AtABCB14→[malate2-]c, PA→ROP2, ROP2→AtrbohD/F	30	0.0322581
2	CaR→[Ca2+]c, AtrbohD/F→ROS	29	0.0645161
4	PA─●PP1cc, PP1cc→protein kinase, protein kinase→H+-ATPase, [malate2-]c→[malate2-]a	27	0.129032
1	[malate2-]a→AnionCh	26	0.16129
1	AnionCh→PMV	25	0.193548
2	NO→PLD, PLD→PA	23	0.258065
1	ROS→NIA1	20	0.354839
2	[Ca2+]c→CDPK, CDPK→ROS	18	0.419355
1	PMV─●CaIC	14	0.548387
1	CaIC→[Ca2+]c	13	0.580645
