# Supplementary material for: Multi-level Modeling of Light-Induced Stomatal Opening Offers New Insights into Its Regulation by Drought
Source: PLoS Comput Biol. 2014 Nov 13;10(11):e1003930. doi: 10.1371/journal.pcbi.1003930 (PMC4230748; doi:10.1371/journal.pcbi.1003930)
Supplement: Table S3 — Stomatal opening levels for simulated single node knockouts. (XLSX) [file pcbi.1003930.s003.xlsx]

## Sheet: color layout1
	Table S3. Stomatal opening levels for simulated single node knockouts
	Maximal (steady state) simulated stomatal opening level for each single node knockout under different conditions. A color scale is used to indicate the degree of defect as compared to wild type opening under the same conditions. White: the opening level is 95%-105% of wild type opening level; yellow: 55%-95% of wild type opening; green: 15%-55%; blue: 0%-15%. The ordering of the list follows the …
	stomatal opening level in single node knockout phenotypes under different light and air conditions
	light condition	dual beam			blue light			red light
	Node being knocked out	moderate CO2	low CO2	high CO2	moderate CO2	low CO2	high CO2	moderate CO2	low CO2	high CO2
	None (wild type)	11.2833	14.0083	2	4.15	9.28333	1	1	3.15	1
	phot1	11.2833	14.0083	2	4.15	9.28333	1	1	3.15	1
	phot2	11.2833	14.0083	2	4.15	9.28333	1	1	3.15	1
	14-3-3 proteinphot1	11.2833	14.0083	2	4.15	9.28333	1	1	3.15	1
	phot1complex	11.2833	14.0083	2	4.15	9.28333	1	1	3.15	1
	PLC	11.2833	14.0083	2	4.15	9.28333	1	1	3.15	1
	PLA2β	2	0	2	1	0	1	1	0	1
	CaIC	11.2833	14.0083	2	4.15	9.28333	1	1	3.15	1
	CaIS	11.2833	14.0083	2	4.15	9.28333	1	1	3.15	1
	PIP2c	11.2833	14.0083	2	4.15	9.28333	1	1	3.15	1
	PIP2PM	11.2833	14.0083	2	4.15	9.28333	1	1	3.15	1
	NIA1	11.2833	14.0083	2	4.15	9.28333	1	1	3.15	1
	Nitrate	11.2833	14.0083	2	4.15	9.28333	1	1	3.15	1
	Nitrite	11.2833	14.0083	2	4.15	9.28333	1	1	3.15	1
	Atnoa1	11.2833	14.0083	2	4.15	9.28333	1	1	3.15	1
	NO	11.2833	14.0083	2	4.15	9.28333	1	1	3.15	1
	[Ca2+]c	11.2833	14.0083	2	4.15	9.28333	1	1	3.15	1
	Ca-ATPase	11.2833	14.0083	2	4.15	9.28333	1	1	3.15	1
	PRSL1	4.3625	4.725	2	1	3.15	1	1	3.15	1
	PP1cn	2	0	2	1	0	1	1	0	1
	PP1cc	2	0	2	1	0	1	1	0	1
	protein kinase	2	0	2	1	0	1	1	0	1
	H-ATPase	2	0	2	1	0	1	1	0	1
	14-3-3 proteinH-ATPase	2	0	2	1	0	1	1	0	1
	H-ATPasecomplex	2	0	2	1	0	1	1	0	1
	LPL	11.2833	14.0083	2	4.15	9.28333	1	1	3.15	1
	FFA	11.2833	14.0083	2	4.15	9.28333	1	1	3.15	1
	CDPK	11.2833	14.0083	2	4.15	9.28333	1	1	3.15	1
	PMV	2	0	2	1	0	1	1	0	1
	mitochondria	8.13333	9.28333	2	2.575	4.725	1	1	1.575	1
	ATP	2	0	2	1	0	1	1	0	1
	acid. of apoplast	11.2833	14.0083	2	4.15	9.28333	1	1	3.15	1
	Kin	2	0	2	1	0	1	1	0	1
	Kout	11.2833	14.0083	2	4.15	9.28333	1	1	3.15	1
	[K+]c	8.99275	10.5641	2	3.373	6.93846	1	1	2.35725	1
	KEV	11.2833	14.0083	2	4.15	9.28333	1	1	3.15	1
	[K+]v	2	0	2	1	0	1	1	0	1
	[NO3-]a	11.2833	14.0083	2	4.15	9.28333	1	1	3.15	1
	CHL1	11.2833	14.0083	2	4.15	9.28333	1	1	3.15	1
	[NO3-]c	10.9823	13.5613	2	4.0495	8.98933	1	1	3.05267	1
	[Cl-]c	11.1281	13.7845	2	4.10117	9.13158	1	1	3.10125	1
	[NO3-]v	10.6833	13.1083	2	3.95	8.68333	1	1	2.95	1
	[Cl-]v	10.9833	13.5583	2	4.05	8.98333	1	1	3.05	1
	AtSTP1	11.2833	14.0083	2	4.15	9.28333	1	1	3.15	1
	sucrose	9.28333	14.0083	0	3.15	9.28333	0	0	3.15	0
	light reaction	3.15	4.725	0	1.575	4.725	0	0	1.575	0
	carbon fixation	9.28333	14.0083	0	3.15	9.28333	0	0	3.15	0
	NADPH	11.2833	14.0083	2	4.15	9.28333	1	1	3.15	1
	starch	11.2833	10.1833	2	4.15	6.9	1	1	2.3	1
	PEPC	9.23333	10.1833	2	3.8	6.9	1	1	2.3	1
	[malate2-]a	11.2833	14.0083	2	4.15	9.28333	1	1	3.15	1
	[malate2-]c	9.24	10.43	2	3.74342	7.06556	1	1	2.60263	1
	[malate2-]v	8.73333	10.1833	2	3.3	6.9	1	1	2.3	1
	PLD	11.2833	14.0083	2	4.15	9.28333	1	1	3.15	1
	PA	11.2833	14.0083	2	4.15	9.28333	1	1	3.15	1
	ABA receptors	11.2833	14.0083	2	4.15	9.28333	1	1	3.15	1
	ROP2	11.45	14.175	2	4.15	9.45	1	1	3.15	1
	ABI1	11.2833	14.0083	2	4.15	9.28333	1	1	3.15	1
	OST1	11.2833	14.0083	2	4.15	9.28333	1	1	3.15	1
	Atrboh	11.2833	14.0083	2	4.15	9.28333	1	1	3.15	1
	ROS	11.2833	14.0083	2	4.15	9.28333	1	1	3.15	1
	AnionCh	11.2833	14.0083	2	4.15	9.28333	1	1	3.15	1
	RIC7	11.45	14.175	2	4.15	9.45	1	1	3.15	1
	MCPS	11.2833	14.0083	2	4.15	9.28333	1	1	3.15	1
	AtABCB14	11.2833	14.0083	2	4.15	9.28333	1	1	3.15	1
