# Supplementary material for: Multi-level Modeling of Light-Induced Stomatal Opening Offers New Insights into Its Regulation by Drought
Source: PLoS Comput Biol. 2014 Nov 13;10(11):e1003930. doi: 10.1371/journal.pcbi.1003930 (PMC4230748; doi:10.1371/journal.pcbi.1003930)
Supplement: Table S6 — Experimentally measured stomatal apertures in isolated epidermal peels of Vicia faba under different conditions. (XLS) [file pcbi.1003930.s006.xls]

## Sheet: Sheet1
Table S6. Experimentally measured stomatal apertures in isolated epidermal peels of Vicia faba under different conditions
Solvent control: 0.1% ethanol; ABA: 50μM ABA in ethanol; DCMU: 20 µM DCMU in ethanol.
Experimental conditions	Dark, solvent control			Dark+ABA			Dark+DCMU			Red light, solvent control			Red light+ABA			Red light+DCMU
Replicate number	R1	R2	R3	R1	R2	R3	R1	R2	R3	R1	R2	R3	R1	R2	R3	R1	R2	R3
Stomatal aperture size (μm)	4.25419	0.787399	3.26995	0	1.59569	0	0.787399	0	0	1.13449	6.77347	5.71905	1.11733	5.7842	3.25619	1.76646	2.40641	0
	0	0.787399	2.3793	0	0	0	2.49002	1.59569	7.56735	3.30721	1.11364	4.62457	1.11733	5.6719	4.02699	0	0	0
	4.25419	0	0	0	0	0.793101	4.72439	0	2.89224	8.63927	4.72439	6.82252	0.790008	2.53662	6.1683	3.35174	0	0
	0	0	0	1.79358	2.52306	0.793101	0	0	5.07324	0	2.22703	1.77337	0	5.07324	8.82979	1.11733	1.60427	0
	0	1.76062	0.793101	2.53662	0.797847	2.85966	0	0.797847	0	0	4.98004	4.48657	0.790008	4.87913	7.06389	2.84851	0.802136	2.24315
	0	0.787399	0	0	1.12842	1.77337	0	0.797847	6.85345	5.6719	6.34827	3.54675	2.84851	0	1.11699	3.2572	1.60427	0
	3.2572	0	0.793101	2.40641	0	0	1.11364	0	3.20854	0.802136	6.34827	1.77337	1.11733	0.802136	3.35069	3.2572	1.13449	0.793101
	3.95004	1.5748	0	0	0	0	2.49002	2.39354	1.60427	3.20854	4.98004	1.5862	2.23441	0	0.789761	0	1.79358	0.793101
	0	0	1.5862	0	1.78399	3.9655	3.24645	3.28952	0	0	6.34827	3.54675	0	0	3.15904	3.35174	0.802136	2.85966
	2.84851	2.3622	0	0.802136	3.28952	1.5862	2.3622	2.52306	0	2.26871	6.77347	7.31212	0	0	2.49749	3.2572	1.60427	1.77337
	1.58002	0	1.5862	0	1.12842	5.55171	0	1.78399	0	3.30721	4.72439	5.71905	1.76646	0	3.53181	1.76646	3.20854	4.62457
	1.76646	0.787399	2.3793	0	0.797847	2.85966	0	1.78399	0.802136	2.53662	7.08659	3.54675	1.76646	0	0	3.53292	2.40641	2.3793
	0.790008	3.24645	3.1724	0.802136	0.797847	2.85966	0	5.04612	0	1.13449	3.24645	3.9655	4.80536	0	1.76591	1.58002	0.802136	4.62457
	0	2.3622	2.50805	0	0	1.77337	0	0	0	5.13608	3.1496	7.52388	3.16003	0	0.789761	0.790008	0.802136	0
	0	0	0.793101	0	0	0	1.5748	0	2.53662	3.58715	4.72439	5.77377	1.76646	0	1.57952	3.53292	3.20854	0.793101
	1.11733	1.5748	2.3793	0	0	1.5862	0	0	1.60427	1.79358	4.98004	4.04402	0.790008	0	2.49749	0	3.30721	0
	0	0.787399	0	0	0.797847	0	0	1.59569	6.85345	5.6719	7.91336	1.5862	0.790008	0	3.94881	3.95004	4.81282	1.5862
	2.37002	0	2.3793	1.60427	0	0	0.787399	3.19139	4.81282	4.67726	3.93699	4.62457	0	0	0	0	4.09009	0
	1.58002	0.787399	6.77625	0	1.59569	0	4.45432	0	0	6.61468	5.28213	4.04402	0.790008	2.53662	0	2.84851	3.4032	1.12171
	0	0.787399	5.77377	0	0	3.1724	2.3622	0	0.802136	5.13608	3.52125	0	1.11733	0	4.02699	1.76646	2.89224	8.08804
	2.49827	0	1.12171	0	0.797847	0	1.76062	0.797847	3.4032	4.67726	5.28213	0	0.790008	2.53662	0	3.53292	3.58715	2.3793
	0	2.3622	2.3793	0.802136	0.797847	0.793101	2.3622	4.06822	2.89224	5.13608	6.14985	3.9655	0	1.60427	1.76591	5.29964	0	0
	0	3.24645	3.26995	0.802136	0.797847	4.7586	1.11364	0	0	8.52671	6.77347	3.9655	2.37002	0	3.15904	0.790008	0	3.9655
	0	0	0	0	0	1.5862	0	3.19139	5.381	2.89224	8.80338	1.12171	1.58002	0	2.84762	2.84851	0	1.77337
	0	1.11364	0	0	1.78399	2.50805	0.787399	0.797847	5.381	5.381	5.67793	5.32038	0.790008	0	0.789761	2.37002	0	5.07822
	0	4.98004	0.793101	0	3.98923	3.1724	0	0.797847	1.79358	8.25853	4.59132	2.24315	0.790008	0	2.36928	0	2.40641	3.9655
	2.23441	5.5677	0	0	0	1.5862	1.5748	0	4.3195	0.802136	5.28213	4.62457	0.790008	0	3.53181	1.11733	0	0
	3.95004	4.72439	0	0	0	0	0	1.59569	4.53768	0	4.01495	3.54675	0.790008	0	2.23371	2.37002	0	0.793101
	2.23441	0.787399	0.793101	0	0	3.1724	0	2.39354	5.381	7.26361	4.45432	4.62457	2.84851	2.89224	1.57952	1.76646	1.13449	1.12171
	3.95004	4.24014	0	0	0	3.54675	1.76062	3.56797	5.7842	8.67644	4.72439	5.71905	0	4.09009	0	2.37002	3.20854	0
	0	3.93699	3.1724	0	0	3.54675	0.787399	4.06822	0	9.79141	5.28213	10.4317	0	0	2.49749	4.60654	2.53662	2.3793
	3.16003	3.24645	0.793101	1.79358	1.78399	0.793101	4.59132	0	7.6096	0	5.28213	3.1724	0	0	0.789761	5.05842	0	0.793101
	3.2572	1.76062	2.85966	0.802136	0.797847	1.5862	4.01495	0	6.85345	0	8.97766	0.793101	0	1.79358	2.23371	4.99654	1.13449	0.793101
	5.53006	4.78948	0	0	0	3.9655	4.24014	0	4.09009	0	7.04276	5.77377	0	0	0.789761	0	0	0
	0	4.01495	0	2.53662	0	0	8.66139	0	3.4032	0	5.51179	2.85966	0.790008	0	0.789761	1.76646	0	0.793101
	2.84851	0.787399	0	0.802136	3.56797	0	5.28213	0	2.89224	2.89224	3.52125	4.82417	3.95004	0	0	0	0	0
	4.02825	0.787399	2.24315	0	0	0	1.11364	0	7.39543	7.6096	3.24645	5.0161	4.46908	0.802136	1.57952	4.99654	5.6719	2.85966
	0	4.59132	0	2.53662	0	0	5.67793	0.797847	0.802136	7.17457	9.44879	1.77337	5.29964	0	0.789761	2.23441	0	4.27085
	3.2572	4.72439	0	0	1.59569	0	4.24014	5.04612	6.26495	2.89224	3.93699	3.26995	0	0	0.789761	0	2.40641	2.24315
	3.35174	1.76062	0	0	0	0.793101	0	2.87677	2.26871	5.6719	7.25955	5.32038	0	0	0	0	0	4.04402
	5.58615	5.04171	0	0	0	0	0	0	3.4032	5.83955	4.78948	0.793101	0	0	0	1.76646	0	3.54675
	3.53292	3.34067	0	0	2.39354	0	0.787399	0	5.83955	7.94061	3.93699	5.60802	2.37002	0	0.789761	0.790008	1.79358	0
	2.49827	0	3.26995	4.87913	0	0.793101	0	1.59569	0.802136	11.2585	5.04171	5.0161	1.76646	0	1.57952	0	1.13449	1.77337
	4.60654	5.73226	0.793101	0	1.59569	0.793101	0	1.59569	3.20854	6.1088	3.34067	4.62457	2.23441	0	0	3.95004	0	4.27085
	1.58002	0	0	2.53662	0	0	0	3.56797	0	9.79141	3.93699	3.9655	1.76646	0	1.76591	1.76646	3.30721	0
	1.76646	0.787399	2.3793	3.20854	1.59569	0.793101	0	0	0	10.7917	5.51179	6.03999	0.790008	0	1.76591	0	0.802136	0.793101
	0	0	3.26995	1.60427	0	3.9655	0	0	2.89224	5.6719	5.67793	8.1655	5.29964	0	2.23371	0	5.83955	2.85966
	0	6.29919	0	0	0	0	0	0	4.01068	4.67726	2.49002	7.52388	3.16003	0	1.11699	0	3.20854	0
	0	2.8391	0	0	0	0.793101	0	2.87677	3.30721	3.4032	7.25955	6.03999	0	0	2.36928	0.790008	0	2.24315
	3.35174	3.24645	0.793101	1.13449	1.12842	0	1.76062	4.65225	0	0.802136	4.72439	1.12171	0	5.381	0.789761	1.76646	2.26871	0
	3.53292	1.5748	1.5862	3.20854	0	4.48657	0	3.19139	0	3.58715	5.04171	3.9655	2.84851	0	0	2.49827	2.89224	0.793101
	0	2.3622	0	0.802136	0	1.5862	1.76062	3.98923	0	0	3.1496	5.60802	2.37002	0	1.57952	2.37002	2.53662	0
	1.58002	3.1496	6.34481	0	0	3.26995	0	0	0.802136	2.26871	0	6.82252	2.84851	2.40641	0	0	2.89224	0.793101
	3.95004	3.34067	0	1.79358	0.797847	1.12171	3.52125	1.78399	1.13449	0	2.22703	4.62457	2.49827	3.58715	3.25619	0.790008	1.13449	0
	0	0	0	1.60427	0.797847	0	2.3622	0	0	6.61468	1.5748	11.018	1.76646	0	0	0	5.07324	0
	6.36931	5.04171	0	0	3.28952	1.77337	1.11364	0	4.09009	4.3195	2.49002	5.60802	0	0.802136	0	0	0	2.3793
	0	3.24645	0	0	0.797847	4.82417	0	0	0.802136	1.60427	2.8391	10.7872	0	0.802136	0	0.790008	1.60427	0
	0.790008	5.51179	0	0.802136	0	1.12171	0.787399	0	0	9.69221	0	4.82417	3.53292	1.13449	0.789761	0	2.89224	0.793101
	0	6.68134	0	0	1.78399	0.793101	2.3622	0	0	7.39543	3.93699	6.03999	0	3.30721	0	0	2.89224	4.7586
	3.2572	5.28213	0	6.46709	1.59569	0.793101	0	1.12842	2.89224	5.61495	2.22703	4.27085	0	2.53662	2.23371	0	0	0.793101
	0.790008	7.08659	1.5862	1.60427	1.59569	0	0	2.39354	0.802136	1.13449	4.45432	2.85966	0	5.07324	3.53181	3.95004	0.802136	0
	1.58002	4.59132	0.793101	4.09009	0	0	2.49002	1.78399	1.79358	5.13608	4.24014	8.28024	1.58002	4.01068	2.49749	4.02825	0.802136	4.04402
	1.11733	9.95981	1.77337	2.26871	1.59569	1.77337	2.22703	0	0	0	5.28213	7.85117	0	4.01068	5.29798	0	0	3.1724
	0	4.24014	3.1724	0	1.59569	3.9655	1.76062	3.19139	3.58715	0	4.01495	4.82417	0	0	1.11699	0.790008	0	3.9655
	0	2.49002	1.5862	1.13449	4.29641	0.793101	1.11364	0	0	0	2.22703	3.36486	0	2.89224	4.73857	0	0	5.55171
	0	3.34067	3.54675	2.40641	1.12842	1.5862	0.787399	0	7.56735	6.41709	5.73226	5.32038	2.84851	5.07324	0	0	0	0
	7.06609	6.77347	3.36486	0	1.12842	0	0	0	1.13449	0	4.72439	1.77337	3.2572	0	0	0	0.802136	5.60802
	7.45294	4.78948	2.50805	0	2.87677	0.793101		0	0	4.87913	5.04171	1.5862	0.790008	6.1088	0.789761	1.58002	0	2.50805
	8.0565	0.787399	1.5862	0	1.59569	0		1.12842	0	0	5.67793	3.9655	0	0	0	0	3.30721	0
	3.53292	3.24645	0	2.26871	0	0		2.87677	0	3.20854	5.5677	0.793101	2.23441	0	1.11699	3.95004	0	0
	3.16003	0	0	3.58715	0.797847	5.07822		0	1.13449	2.89224	4.59132	3.9655	1.58002	0.802136	0.789761	0	2.89224	1.5862
	3.53292	7.42832	1.12171	0	0	0		0	0	5.6719	7.75509	3.26995	1.76646	0.802136	2.23371	0	2.89224	1.77337
	1.76646	2.8391	1.12171	1.60427	0	0.793101		0	1.60427	6.41709	4.78948	3.54675	0.790008	3.58715	1.76591	0	0	2.3793
	1.58002	1.5748	0	1.79358	0.797847	0.793101		2.39354	0	4.81282	5.04171	7.31212	1.76646	2.26871	0	0	0.802136	0
	0.790008	6.34827	0	4.3195	0	0.793101		0	3.30721	0	5.04171	4.82417	0	2.53662	2.23371	0	0	0
	0.790008	1.76062	2.24315	0	0.797847	0		1.12842	0	3.4032	7.25955	5.60802	1.11733	0	0	0	0	0
	5.58615	0	2.3793	0	0	0		1.78399	2.53662	0	3.93699	6.03999	0.790008	0	0.789761	0	0	1.5862
	0	0	1.12171	0	0	2.3793		0	0	2.89224	7.46979	5.07822	0	0	0.789761	0	0.802136	0.793101
	0.790008	0.787399	2.85966	0		0		2.87677	0	6.46709	3.52125	9.24914	1.58002	0	0	0	2.53662	0
	0	5.67793	1.5862	0.802136		0		0	0	0	10.9672	4.82417	1.76646	3.58715	3.53181	0	1.79358	0
	1.58002	4.98004	2.3793	0		0.793101		2.39354	0	0	6.29919	4.27085	0	2.53662	0	0.790008	0	0
	2.37002	0	3.54675	0		0		0.797847	1.60427	4.3195	5.67793	3.26995	0	2.89224	3.94881	0.790008	0	0.793101
	3.16003	0	2.85966	0		3.1724		0.797847	0	4.01068	5.28213	3.36486	3.95004	0	0	0	0	0
	1.58002	3.34067	1.5862	5.13608		0.793101		0	0	4.53768	5.04171	1.12171	0.790008	0	4.99498	0	0	1.5862
	0	0	0	0		0		5.64158	0	5.13608	4.45432	1.77337	0	2.89224	2.23371	1.58002	7.56735	0.793101
	0	0	1.12171	0.802136		0		1.12842	0	0	7.42832	7.48211	0.790008	0	0.789761	0	6.46709	1.5862
	0	0	0	0.802136		0		2.87677	2.53662	4.01068	3.52125	0.793101	0	1.60427	0	0	1.60427	0
	0	2.49002	1.77337	0		1.5862		0	3.58715	4.53768	3.93699	5.60802	1.76646	0	0	0	1.60427	4.7586
	0	0	0	0		1.12171		0	2.26871	5.7842	8.80338	2.3793	0	0	0	0	0	0
	0.790008	3.52125	0	0		0.793101		5.64158	1.60427	3.58715	5.5677	2.85966	4.80536	0	2.36928	0	0.802136	0
	0.790008	0.787399	5.60802	1.60427		0		2.39354	2.40641	0	4.78948	0	2.37002	0	0	2.84851	3.30721	0
	2.23441	6.29919	0.793101	0		0.793101		6.57931		2.89224	5.28213	0.793101	0.790008	0	0	4.02825	0	0
	0	0	0	0		0		0.797847			3.93699	3.54675	0	0	0	2.49827	0	3.9655
	2.84851	1.5748	7.48211	4.01068		0.793101		4.06822			4.78948	0	0	1.79358	0	0	0	0.793101
	0	0	0	0		2.3793		2.52306			3.93699	1.12171	1.11733	0	4.02699	0.790008	0.802136	0
	4.80536	0	2.50805	0		3.1724		0			0.787399	0.793101	1.11733	0	2.36928	1.11733	0	0
	4.02825	0	0	0		0.793101		0			3.52125	1.5862	0	0	2.84762	1.58002	0	0.793101
	0.790008	5.51179	0	0		0		0			0.787399	1.5862	0	2.89224	3.15904	1.76646	0	0
	0	5.99657	0	0		0		2.25658			6.34827	5.71905	0	0	0	4.60654	4.67726	0
	3.53292	0	0	0		0.793101		0			2.3622	8.86713	0	0.802136	0	3.35174	0	0.793101
	0	0	2.85966	0		0		0			0	4.27085	4.60654	0	0	3.35174	0	0
	1.11733	0	0	1.79358		0		0			4.24014	5.32038	4.99654	0	0	1.11733	0.802136	0
	3.95004	0	0	0.802136		1.77337		0			2.3622	2.85966	0	0	0	0	0	0
	1.76646	0	4.82417	4.87913		0		0			1.5748	8.54196	1.58002	0	0.789761	0.790008	0	0
	0	0	1.77337	1.79358		0		0			4.72439	3.9655	1.76646	2.53662	0.789761	0.790008	0.802136	0
	0	0	4.82417	0		1.5862		0			3.1496	6.82252	2.84851	3.20854	1.11699	0	0	0
	0	4.72439	2.24315	0.802136		0		1.12842			7.25955	9.68112		0.802136	3.94881	0	0	0
	0.790008	0	1.5862	0		4.62457		0			5.04171	5.07822		0	0.789761		0	0
	4.25419	0.787399	0	0		0		0			0.787399	6.82252		0	2.49749		1.79358	1.5862
	0	0	0	0		0		0			6.34827	1.12171		0	4.6051		4.01068	0
	0	0	0	0.802136		0					0	6.77625		5.83955	3.25619		0.802136	2.50805
	0	0	0	0		0					7.08659	3.54675		0.802136	1.76591		2.26871	2.50805
	0	5.5677	2.85966	0.802136		1.5862					3.52125	0		1.60427	4.6051		1.79358	0.793101
	2.23441	0	3.9655	5.7842		0					0	0.793101		4.81282	1.11699		0.802136	0.793101
	0	2.3622	2.3793	0		0					0	4.7586		0	3.15904		0.802136	0
	0	0	1.77337	0		7.18179					3.24645	3.9655		2.53662	0.789761			1.5862
	0	3.1496	1.77337	1.60427		0.793101					3.93699	4.82417		0	0.789761			0
	2.84851	1.5748	7.31212	0		0					0	0		0	4.99498			0
	2.84851	4.98004	5.0161	0		0.793101					1.5748	5.32038		4.67726	2.36928			0
	0.790008	3.52125	4.7586	0		0					1.5748	0.793101		0	2.49749			1.5862
	0.790008	2.49002	3.54675	0		0.793101					6.72754	0		0	0			1.12171
	0.790008	3.52125	4.82417	0		0					0	3.36486		0	1.57952			0
	0	0.787399	2.85966	1.79358		0					0	6.19438		0	0.789761			0.793101
	1.76646	0.787399	3.54675	5.07324		0.793101					2.22703	7.93101		6.46709	0			0
	0.790008	2.49002	3.9655	3.58715		0.793101					0	2.85966		0.802136	2.36928			0
	0	0	3.54675	0		0					0	0		1.79358	0.789761			1.5862
	2.37002	1.5748	1.5862	0		0					3.93699	5.60802		0	0			0.793101
	1.58002	2.22703	1.77337	0		0					3.52125	5.0161		0	0.789761			0
	1.76646	1.76062	10.3103	0		0					0	5.0161		0.802136	0			3.1724
	0		7.97066			0					0	4.7586		0.802136	1.57952			5.71905
	3.95004		4.62457			3.54675					0.787399	4.82417		0	3.15904			0
	2.37002		3.9655			1.77337					1.11364	4.82417		0	3.25619			0
	0.790008		6.03999			0.793101					2.49002	1.5862			2.49749			0
	0		2.85966			0					0.787399	2.85966			0			0.793101
	1.76646		3.9655			8.72411					1.5748	4.62457			0			0
	2.84851		3.26995			0					0.787399	5.32038			1.57952			0.793101
	1.58002		0			0					0.787399	5.0161			0			4.82417
	1.11733		0.793101			1.5862					0	5.55171			0			0.793101
	0.790008		3.9655			12.1321					0.787399	4.82417			0			0
	0		3.26995			4.82417					0.787399	6.39424			0			0
	0.790008		5.32038			0					0.787399	3.9655			1.76591			0
	2.37002		0			1.5862					0	4.48657			1.11699			3.26995
	3.53292		0.793101			1.12171					0	4.82417			0.789761			0
	3.95004		1.5862			0.793101					0.787399	0			0.789761			0
	4.74005		1.5862			4.62457					7.25955	2.3793			3.94881			4.04402
			0			2.24315					0	2.85966			0.789761			1.77337
			4.62457			2.3793					0.787399	5.0161			2.84762			0
			2.24315			0					2.8391	0			5.5844			0
			2.85966			0					2.3622	2.85966			0			0.793101
			2.50805			0					0	4.04402			0			0.793101
			1.87063			0.793101					0	5.71905			1.57952			0.793101
						0					0	4.48657			4.73857			4.7586
						0.793101					0	2.50805			1.76591			0
						0					6.29919	3.9655			2.36928			3.54675
						0.793101					0	4.04402			3.35069			2.3793
						3.9655					3.24645	2.24315			0			0
						0.793101					0	3.1724			1.76591			0
						3.1724					0				0.789761			0
						0.793101					2.49002				0.789761			0.793101
						0					4.01495				0.789761			0
						0					3.24645							0
						0.793101					4.72439							3.1724
						0.793101												4.27085
						1.77337												2.85966
						0.793101												3.1724
						0												2.3793
																		0
																		0
																		0
																		0
																		0.793101
																		0.793101
																		0
																		0.793101
																		0
																		1.77337
																		0
																		1.5862
																		3.9655
																		1.5862
																		5.07822
																		0
																		0
																		2.50805
																		1.5862
																		0
																		2.3793
																		0
																		2.50805
																		1.77337
																		1.77337
																		1.5862
																		0
																		0
																		0
																		0
																		0.793101
																		0
																		0
																		0
																		1.12171
																		0
																		0
																		1.12171
																		1.77337
																		0.793101
																		0
